# Supplementary material for: The genomic characterization of Salmonella Paratyphi A from an outbreak of enteric fever in Vadodara, India
Source: Microb Genom. 2023 Jan 6;9(1):mgen000914. doi: 10.1099/mgen.0.000914 (PMC9973848; doi:10.1099/mgen.0.000914)
Supplement: Supplementary material 1 [file mgen-9-914-s001.xlsx]

## Sheet: S1_PGI
Lane_id	Accession_number	Country	Month_Year	Primary_clade	Secondary_clade	Subclade	Genotype	gyrA_S83F	gyrA_S83Y
G_115_S101_L001	ERR10168536	India_Vadodara	Jan_2019	2	2.3	missing	2.3	0	1
G_121_S36_L001	ERR10168534	India_Vadodara	Jan_2019	2	2.3	missing	2.3	0	1
G_126_S107_L001	ERR10168533	India_Vadodara	Jan_2019	2	2.3	missing	2.3	0	1
G_153_S16_L001	ERR10168532	India_Vadodara	Feb_2019	2	2.3	missing	2.3	0	1
G_171_S66_L001	ERR10168495	India_Vadodara	Feb_2019	2	2.3	missing	2.3	0	1
G_196_S116_L001	ERR10168494	India_Vadodara	Jan_2019	2	2.3	missing	2.3	0	1
G_20_S39_L001	ERR10168493	India_Vadodara	Jan_2019	2	2.3	missing	2.3	0	1
G_209_S110_L001	ERR10168492	India_Vadodara	Jan_2019	2	2.3	missing	2.3	0	1
G_217_S50_L001	ERR10168491	India_Vadodara	Dec_2019	2	2.3	missing	2.3	0	1
G_224_S18_L001	ERR10168490	India_Vadodara	Jan_2019	2	2.3	missing	2.3	0	1
G_226_S62_L001	ERR10168488	India_Vadodara	Jan_2019	2	2.3	missing	2.3	0	1
G_317_S67_L001	ERR10168487	India_Vadodara	Mar_2019	2	2.3	missing	2.3	0	1
G_317_S80_L001	ERR10168486	India_Vadodara	Mar_2019	2	2.3	missing	2.3	0	1
G_320_S103_L001	ERR10168485	India_Vadodara	Oct_2019	2	2.3	missing	2.3	0	1
G_33_S84_L001	ERR10168484	India_Vadodara	Dec_2018	2	2.3	missing	2.3	0	1
G_404_S41_L001	ERR10168483	India_Vadodara	Jun_2019	2	2.3	missing	2.3	0	1
G_41_S70_L001	ERR10168482	India_Vadodara	Dec_2018	2	2.3	missing	2.3	0	1
G_480_S23_L001	ERR10168481	India_Vadodara	Apr_2019	2	2.3	missing	2.3	0	1
G_493_S9_L001	ERR10168480	India_Vadodara	Apr_2019	2	2.3	missing	2.3	0	1
G_496_S7_L001	ERR10168479	India_Vadodara	Apr_2019	2	2.3	missing	2.3	0	1
G_498_S83_L001	ERR10168478	India_Vadodara	Apr_2019	2	2.3	missing	2.3	0	1
G_524_S26_L001	ERR10168476	India_Vadodara	May_2019	2	2.3	missing	2.3	0	1
G_537_S14_L001	ERR10168475	India_Vadodara	Aug_2019	2	2.3	missing	2.3	0	1
G_549_S94_L001	ERR10168474	India_Vadodara	May_2019	2	2.3	missing	2.3	0	1
G_58_S124_L001	ERR10168473	India_Vadodara	Feb_2019	2	2.3	missing	2.3	0	1
G_83_S29_L001	ERR10168472	India_Vadodara	Jan_2019	2	2.3	missing	2.3	0	1
G_93_S37_L001	ERR10168471	India_Vadodara	Jan_2019	2	2.3	missing	2.3	0	1
G_129_S30_L001	ERR10168470	India_Vadodara	Jan_2019	2	2.4	2.4.1	2.4.1	0	1
G_79_S77_L001	ERR10168468	India_Vadodara	Dec_2018	2	2.4	2.4.1	2.4.1	0	1
G_100_S118_L001	ERR10168467	India_Vadodara	Jan_2019	2	2.4	2.4.2	2.4.2	1	0
G_101_S127_L001	ERR10168466	India_Vadodara	Jan_2019	2	2.4	2.4.2	2.4.2	1	0
G_102_S2_L001	ERR10168465	India_Vadodara	Jan_2019	2	2.4	2.4.2	2.4.2	1	0
G_103_S106_L001	ERR10168464	India_Vadodara	Jan_2019	2	2.4	2.4.2	2.4.2	1	0
G_105_S5_L001	ERR10168462	India_Vadodara	Jan_2019	2	2.4	2.4.2	2.4.2	1	0
G_107_S112_L001	ERR10168461	India_Vadodara	Jan_2019	2	2.4	2.4.2	2.4.2	1	0
G_115_S8_L001	ERR10168460	India_Vadodara	Jan_2019	2	2.4	2.4.2	2.4.2	1	0
G_117_S12_L001	ERR10168459	India_Vadodara	Jan_2019	2	2.4	2.4.2	2.4.2	1	0
G_120_S63_L001	ERR10168458	India_Vadodara	Jan_2019	2	2.4	2.4.2	2.4.2	1	0
G_125_S74_L001	ERR10168457	India_Vadodara	Jan_2019	2	2.4	2.4.2	2.4.2	1	0
G_125_S75_L001	ERR10168456	India_Vadodara	Jan_2019	2	2.4	2.4.2	2.4.2	1	0
G_127_S55_L001	ERR10168454	India_Vadodara	Jan_2019	2	2.4	2.4.2	2.4.2	1	0
G_132_S123_L001	ERR10168453	India_Vadodara	Jan_2019	2	2.4	2.4.2	2.4.2	1	0
G_133_S15_L001	ERR10168452	India_Vadodara	Jan_2019	2	2.4	2.4.2	2.4.2	1	0
G_135_S31_L001	ERR10168451	India_Vadodara	Jan_2019	2	2.4	2.4.2	2.4.2	1	0
G_137_S108_L001	ERR10168406	India_Vadodara	Jan_2019	2	2.4	2.4.2	2.4.2	1	0
G_140_S92_L001	ERR10168405	India_Vadodara	Jan_2019	2	2.4	2.4.2	2.4.2	1	0
G_141_S126_L001	ERR10168404	India_Vadodara	Jan_2019	2	2.4	2.4.2	2.4.2	1	0
G_143_S42_L001	ERR10168402	India_Vadodara	Jan_2019	2	2.4	2.4.2	2.4.2	1	0
G_148_S89_L001	ERR10168401	India_Vadodara	Jan_2019	2	2.4	2.4.2	2.4.2	1	0
G_151_S69_L001	ERR10168400	India_Vadodara	Feb_2019	2	2.4	2.4.2	2.4.2	1	0
G_152_S88_L001	ERR10168399	India_Vadodara	Feb_2019	2	2.4	2.4.2	2.4.2	1	0
G_156_S53_L001	ERR10168398	India_Vadodara	Feb_2019	2	2.4	2.4.2	2.4.2	1	0
G_157_S51_L001	ERR10168397	India_Vadodara	Feb_2019	2	2.4	2.4.2	2.4.2	1	0
G_165_S76_L001	ERR10168396	India_Vadodara	Feb_2019	2	2.4	2.4.2	2.4.2	1	0
G_169_S10_L001	ERR10168395	India_Vadodara	Feb_2019	2	2.4	2.4.2	2.4.2	1	0
G_17_S27_L001	ERR10168394	India_Vadodara	Dec_2018	2	2.4	2.4.2	2.4.2	1	0
G_170_S13_L001	ERR10168393	India_Vadodara	Feb_2019	2	2.4	2.4.2	2.4.2	1	0
G_173_S43_L001	ERR10168392	India_Vadodara	Feb_2019	2	2.4	2.4.2	2.4.2	1	0
G_174_S40_L001	ERR10168391	India_Vadodara	Feb_2019	2	2.4	2.4.2	2.4.2	1	0
G_175_S58_L001	ERR10168389	India_Vadodara	Feb_2019	2	2.4	2.4.2	2.4.2	1	0
G_178_S82_L001	ERR10168388	India_Vadodara	Feb_2019	2	2.4	2.4.2	2.4.2	1	0
G_179_S19_L001	ERR10168387	India_Vadodara	Feb_2019	2	2.4	2.4.2	2.4.2	1	0
G_180_S98_L001	ERR10168386	India_Vadodara	Feb_2019	2	2.4	2.4.2	2.4.2	1	0
G_181_S28_L001	ERR10168385	India_Vadodara	Feb_2019	2	2.4	2.4.2	2.4.2	1	0
G_182_S68_L001	ERR10168384	India_Vadodara	Feb_2019	2	2.4	2.4.2	2.4.2	1	0
G_183_S33_L001	ERR10168383	India_Vadodara	Sept_2019	2	2.4	2.4.2	2.4.2	1	0
G_184_S45_L001	ERR10168382	India_Vadodara	Feb_2019	2	2.4	2.4.2	2.4.2	1	0
G_189_S111_L001	ERR10168381	India_Vadodara	Feb_2019	2	2.4	2.4.2	2.4.2	1	0
G_193_S25_L001	ERR10168380	India_Vadodara	Jan_2019	2	2.4	2.4.2	2.4.2	1	0
G_198_S72_L001	ERR10168378	India_Vadodara	Jan_2019	2	2.4	2.4.2	2.4.2	1	0
G_2_S56_L001	ERR10168377	India_Vadodara	Dec_2018	2	2.4	2.4.2	2.4.2	1	0
G_205_S71_L001	ERR10168376	India_Vadodara	Jan_2019	2	2.4	2.4.2	2.4.2	1	0
G_208_S57_L001	ERR10168375	India_Vadodara	Jan_2019	2	2.4	2.4.2	2.4.2	1	0
G_211_S32_L001	ERR10168374	India_Vadodara	Jan_2019	2	2.4	2.4.2	2.4.2	1	0
G_223_S22_L001	ERR10168373	India_Vadodara	Jan_2019	2	2.4	2.4.2	2.4.2	1	0
G_227_S120_L001	ERR10168371	India_Vadodara	Jan_2019	2	2.4	2.4.2	2.4.2	1	0
G_285_S104_L001	ERR10168370	India_Vadodara	Mar_2019	2	2.4	2.4.2	2.4.2	1	0
G_296_S115_L001	ERR10168369	India_Vadodara	Mar_2019	2	2.4	2.4.2	2.4.2	1	0
G_297_S119_L001	ERR10168368	India_Vadodara	Mar_2019	2	2.4	2.4.2	2.4.2	1	0
G_305_S122_L001	ERR10168367	India_Vadodara	Mar_2019	2	2.4	2.4.2	2.4.2	1	0
G_316_S60_L001	ERR10168366	India_Vadodara	Nov_2019	2	2.4	2.4.2	2.4.2	1	0
G_322_S4_L001	ERR10168365	India_Vadodara	Nov_2019	2	2.4	2.4.2	2.4.2	1	0
G_325_S3_L001	ERR10168363	India_Vadodara	Mar_2019	2	2.4	2.4.2	2.4.2	1	0
G_328_S105_L001	ERR10168362	India_Vadodara	Nov_2019	2	2.4	2.4.2	2.4.2	1	0
G_334_S86_L001	ERR10168361	India_Vadodara	Aug_2019	2	2.4	2.4.2	2.4.2	1	0
G_336_S38_L001	ERR10168360	India_Vadodara	Mar_2019	2	2.4	2.4.2	2.4.2	1	0
G_338_S6_L001	ERR10168359	India_Vadodara	Aug_2019	2	2.4	2.4.2	2.4.2	1	0
G_350_S17_L001	ERR10168354	India_Vadodara	Mar_2019	2	2.4	2.4.2	2.4.2	1	0
G_359_S97_L001	ERR10168353	India_Vadodara	Apr_2019	2	2.4	2.4.2	2.4.2	1	0
G_36_S95_L001	ERR10168346	India_Vadodara	Dec_2018	2	2.4	2.4.2	2.4.2	1	0
G_360_S100_L001	ERR10168255	India_Vadodara	Apr_2019	2	2.4	2.4.2	2.4.2	1	0
G_363_S117_L001	ERR10168253	India_Vadodara	Dec_2019	2	2.4	2.4.2	2.4.2	1	0
G_38_S24_L001	ERR10168245	India_Vadodara	Dec_2018	2	2.4	2.4.2	2.4.2	1	0
G_402_S93_L001	ERR10168244	India_Vadodara	Aug_2019	2	2.4	2.4.2	2.4.2	1	0
G_406_S49_L001	ERR10168239	India_Vadodara	Mar_2019	2	2.4	2.4.2	2.4.2	1	0
G_407_S102_L001	ERR10168232	India_Vadodara	Mar_2019	2	2.4	2.4.2	2.4.2	1	0
G_413_S96_L001	ERR10168231	India_Vadodara	Aug_2019	2	2.4	2.4.2	2.4.2	1	0
G_42_S91_L001	ERR10168226	India_Vadodara	Dec_2018	2	2.4	2.4.2	2.4.2	1	0
G_43_S52_L001	ERR10168219	India_Vadodara	Dec_2018	2	2.4	2.4.2	2.4.2	1	0
G_482_S128_L001	ERR10168218	India_Vadodara	Apr_2019	2	2.4	2.4.2	2.4.2	1	0
G_485_S121_L001	ERR10168212	India_Vadodara	Apr_2019	2	2.4	2.4.2	2.4.2	1	0
G_517_S61_L001	ERR10168205	India_Vadodara	Apr_2019	2	2.4	2.4.2	2.4.2	1	0
G_52_S87_L001	ERR10168204	India_Vadodara	Feb_2019	2	2.4	2.4.2	2.4.2	1	0
G_538_S34_L001	ERR10168199	India_Vadodara	May_2019	2	2.4	2.4.2	2.4.2	1	0
G_54_S64_L001	ERR10168197	India_Vadodara	Feb_2019	2	2.4	2.4.2	2.4.2	1	0
G_546_S48_L001	ERR10168190	India_Vadodara	May_2019	2	2.4	2.4.2	2.4.2	1	0
G_547_S1_L001	ERR10168189	India_Vadodara	May_2019	2	2.4	2.4.2	2.4.2	1	0
G_548_S90_L001	ERR10168188	India_Vadodara	May_2019	2	2.4	2.4.2	2.4.2	1	0
G_56_S109_L001	ERR10168187	India_Vadodara	Feb_2019	2	2.4	2.4.2	2.4.2	1	0
G_569_S46_L001	ERR10168186	India_Vadodara	May_2019	2	2.4	2.4.2	2.4.2	1	0
G_57_S125_L001	ERR10168185	India_Vadodara	Feb_2019	2	2.4	2.4.2	2.4.2	1	0
G_64_S78_L001	ERR10168184	India_Vadodara	Feb_2019	2	2.4	2.4.2	2.4.2	1	0
G_66_S21_L001	ERR10168183	India_Vadodara	Feb_2019	2	2.4	2.4.2	2.4.2	1	0
G_69_S59_L001	ERR10168181	India_Vadodara	Feb_2019	2	2.4	2.4.2	2.4.2	1	0
G_71_S54_L001	ERR10168180	India_Vadodara	Feb_2019	2	2.4	2.4.2	2.4.2	1	0
G_96_S73_L001	ERR10168551	India_Vadodara	Jan_2019	2	2.4	2.4.2	2.4.2	1	0
G_99_S85_L001	ERR10168010	India_Vadodara	Jan_2019	2	2.4	2.4.2	2.4.2	1	0

## Sheet: S2_Global
Accession_number	Country	Year	Lineage	Primary_clade	Secondary_clade	Subclade	Genotype	gyrA_S83F	gyrA_S83Y	gyrA_D87N	gyrA_D87G
ERR028951	Turkey	1952	F	1	missing	missing	1	0	0	0	0
ERR030120	Morocco	1957	F	1	missing	missing	1	0	0	0	0
ERR033912	India	2004	A	2	2.4	2.4.1	2.4.1	1	0	0	0
ERR033919	Karachi.Pakistan	2002	C3	2	2.3	missing	2.3	0	0	0	0
ERR033922	India	2005	A	2	2.4	missing	2.4	0	0	0	0
ERR033923	India	2005	A	2	2.4	missing	2.4	0	0	0	0
ERR033924	India	2005	A	2	2.4	missing	2.4	0	0	0	0
ERR033925	India	2007	A	2	2.4	2.4.2	2.4.2	1	0	0	0
ERR033926	India	2006	A	2	2.4	missing	2.4	1	0	0	0
ERR033927	India	2006	A	2	2.4	2.4.1	2.4.1	1	0	0	0
ERR033928	India	2005	A	2	2.4	missing	2.4	1	0	0	0
ERR033929	India	2007	A1	2	2.4	2.4.3	2.4.3	1	0	0	0
ERR033932	India	2007	A	2	2.4	missing	2.4	1	0	0	0
ERR033933	India	2005	A	2	2.4	2.4.2	2.4.2	1	0	0	0
ERR033935	India	2005	A	2	2.4	missing	2.4	1	0	0	0
ERR033936	Karachi.Pakistan	2004	C4	2	2.3	2.3.3	2.3.3	1	0	0	0
ERR033938	India	2004	A	2	2.4	2.4.1	2.4.1	0	0	0	0
ERR033940	India	2004	C3	2	2.3	missing	2.3	1	0	0	0
ERR033943	India	2005	A	2	2.4	2.4.1	2.4.1	1	0	0	0
ERR033944	India	2005	A	2	2.4	2.4.1	2.4.1	0	0	0	0
ERR034053	South_America	2005	E	2	missing	missing	2	0	0	0	0
ERR034054	Brazil	2005	F	1	missing	missing	1	1	0	0	0
ERR034058	Malawi	2005	A2	2	2.4	2.4.1	2.4.1	0	0	0	0
ERR034059	Ghana	2007	C3	2	2.3	missing	2.3	0	0	0	0
ERR034062	Brazil	2008	F	1	missing	missing	1	0	0	0	0
ERR1197521	Cambodia	2000	C5	2	2.3	2.3.1	2.3.1	1	0	0	0
ERR1197522	Vietnam_Cambodia	2002	A	2	2.4	missing	2.4	0	0	0	0
ERR1197523	Cambodia	2003	A	2	2.4	missing	2.4	0	0	0	0
ERR1197524	Vietnam_Cambodia	2004	C5	2	2.3	2.3.1	2.3.1	0	0	0	0
ERR1197525	Cambodia	2005	C5	2	2.3	2.3.1	2.3.1	0	0	0	0
ERR1197527	Senegal	2013	C3	2	2.3	missing	2.3	1	0	0	0
ERR1197528	Pakistan	2013	C4	2	2.3	2.3.3	2.3.3	0	0	0	0
ERR1197529	Cambodia	2013	C5	2	2.3	2.3.1	2.3.1	0	0	0	0
ERR1197530	Thailand	2013	C5	2	2.3	2.3.1	2.3.1	0	0	0	0
ERR1197639	Nepal	2013	C5	2	2.3	2.3.1	2.3.1	0	0	0	0
ERR1197640	Cambodia	2013	C5	2	2.3	2.3.1	2.3.1	1	0	0	0
ERR1197641	Senegal	2013	C3	2	2.3	missing	2.3	0	0	0	0
ERR1197642	Cambodia	2013	C5	2	2.3	2.3.1	2.3.1	1	0	0	0
ERR1197643	Myanmar	2013	C4	2	2.3	2.3.2	2.3.2	0	0	0	0
ERR1197644	Cambodia	2013	C5	2	2.3	2.3.1	2.3.1	0	0	0	0
ERR1197645	Cambodia	2013	C5	2	2.3	2.3.1	2.3.1	0	0	0	0
ERR1197646	Vietnam	2013	C5	2	2.3	2.3.1	2.3.1	0	0	0	0
ERR1197647	Cambodia	2013	C5	2	2.3	2.3.1	2.3.1	0	0	0	0
ERR1197648	Cambodia	2013	C5	2	2.3	2.3.1	2.3.1	0	0	0	0
ERR1197649	Vietnam_Cambodia	2013	C5	2	2.3	2.3.1	2.3.1	0	0	0	0
ERR1197650	Cambodia	2013	C5	2	2.3	2.3.1	2.3.1	0	0	0	0
ERR1197651	Cambodia	2013	C5	2	2.3	2.3.1	2.3.1	0	0	0	0
ERR1197652	Cambodia	2013	C5	2	2.3	2.3.1	2.3.1	0	0	0	0
ERR1197653	Cambodia	2013	C5	2	2.3	2.3.1	2.3.1	0	0	0	0
ERR1197654	Thailand_Cambodia	2014	C5	2	2.3	2.3.1	2.3.1	0	0	0	0
ERR1197655	Laos_Thailand_Cambodia	2014	C5	2	2.3	2.3.1	2.3.1	1	0	0	0
ERR1197656	Cambodia	2014	A	2	2.4	missing	2.4	0	0	0	0
ERR1197657	Cambodia	2014	C5	2	2.3	2.3.1	2.3.1	0	0	0	0
ERR1197658	Nepal	2014	C4	2	2.3	2.3.3	2.3.3	0	0	0	0
ERR1197660	France	2014	C5	2	2.3	2.3.1	2.3.1	0	0	0	0
ERR1197661	Laos_Thailand_Cambodia	2014	C5	2	2.3	2.3.1	2.3.1	0	0	0	0
ERR1197662	Thailand_Cambodia_Malaysia	2014	C5	2	2.3	2.3.1	2.3.1	1	0	0	0
ERR1197663	Senegal	2014	C4	2	2.3	2.3.3	2.3.3	0	0	0	0
ERR1197664	Cambodia	1999	C5	2	2.3	missing	2.3	0	0	0	0
ERR1197665	Cambodia	2008	A2	2	2.4	2.4.1	2.4.1	0	0	0	0
ERR1197666	Cambodia	2010	A2	2	2.4	2.4.1	2.4.1	0	0	0	0
ERR1197667	Cambodia	2011	C5	2	2.3	2.3.1	2.3.1	0	0	0	0
ERR1197668	Cambodia	2012	C5	2	2.3	2.3.1	2.3.1	0	0	0	0
ERR1197669	Cambodia	2012	C5	2	2.3	2.3.1	2.3.1	0	0	0	0
ERR1197670	Cambodia	2012	C5	2	2.3	2.3.1	2.3.1	0	0	0	0
ERR1197671	Cambodia	2012	C5	2	2.3	2.3.1	2.3.1	0	0	0	0
ERR1197672	Cambodia	2012	C5	2	2.3	2.3.1	2.3.1	0	0	0	0
ERR1197673	Cambodia	2012	C5	2	2.3	2.3.1	2.3.1	0	0	0	0
ERR1197674	Cambodia	2012	C5	2	2.3	2.3.1	2.3.1	0	0	0	0
ERR1197675	Cambodia	2012	C5	2	2.3	2.3.1	2.3.1	0	0	0	0
ERR1197676	Cambodia	2012	C5	2	2.3	2.3.1	2.3.1	0	0	0	0
ERR1197677	Cambodia	2013	C5	2	2.3	2.3.1	2.3.1	0	0	1	0
ERR1197678	Cambodia	2013	C2	2	2.3	missing	2.3	0	0	0	0
ERR1197679	Cambodia	2013	C5	2	2.3	2.3.1	2.3.1	0	0	0	0
ERR1197680	Cambodia	2013	C5	2	2.3	2.3.1	2.3.1	0	0	0	0
ERR1197681	Cambodia	2013	C5	2	2.3	2.3.1	2.3.1	0	0	0	0
ERR1197682	Cambodia	2013	C5	2	2.3	2.3.1	2.3.1	0	0	0	0
ERR1197683	Cambodia	2013	C5	2	2.3	2.3.1	2.3.1	0	0	0	0
ERR1197684	Cambodia	2013	C5	2	2.3	2.3.1	2.3.1	0	0	0	0
ERR1197685	Cambodia	2013	C5	2	2.3	2.3.1	2.3.1	0	0	0	0
ERR1197686	Cambodia	2013	C5	2	2.3	2.3.1	2.3.1	0	0	0	0
ERR1197687	Cambodia	2013	C5	2	2.3	2.3.1	2.3.1	0	0	0	0
ERR1197688	Cambodia	2013	C5	2	2.3	2.3.1	2.3.1	0	0	0	0
ERR1197689	Cambodia	2013	C5	2	2.3	2.3.1	2.3.1	0	0	0	0
ERR1197690	Cambodia	2013	C5	2	2.3	2.3.1	2.3.1	0	0	0	0
ERR1197691	Cambodia	2013	C5	2	2.3	2.3.1	2.3.1	0	0	0	0
ERR1197692	Cambodia	2013	C5	2	2.3	2.3.1	2.3.1	0	0	0	0
ERR1197693	Cambodia	2013	C5	2	2.3	2.3.1	2.3.1	0	0	0	0
ERR1197694	Cambodia	2013	C5	2	2.3	2.3.1	2.3.1	1	0	0	0
ERR134160	Mali	2002	C3	2	2.3	missing	2.3	0	0	0	0
ERR134161	Indonesia	2001	A	2	2.4	missing	2.4	1	0	0	0
ERR134162	India	1997	A	2	2.4	missing	2.4	0	0	0	0
ERR134163	Indonesia	1999	A	2	2.4	missing	2.4	1	0	0	0
ERR134164	India	2006	A	2	2.4	2.4.1	2.4.1	0	1	0	0
ERR134165	Nepal	2005	C5	2	2.3	missing	2.3	1	0	0	0
ERR134166	India	2004	A	2	2.4	missing	2.4	1	0	0	0
ERR134167	Pakistan	2005	C3	2	2.3	missing	2.3	0	0	0	0
ERR134168	Thailand	1999	C3	2	2.3	missing	2.3	0	0	0	0
ERR134169	Pakistan	1997	C4	2	2.3	2.3.3	2.3.3	0	0	0	0
ERR134170	Cambodia	2000	C5	2	2.3	2.3.1	2.3.1	0	0	0	0
ERR134171	Iran	1949	B	2	2.4	missing	2.4	0	0	0	0
ERR134173	Senegal	2004	C3	2	2.3	missing	2.3	0	0	0	0
ERR134174	Chad	2000	C3	2	2.3	missing	2.3	0	0	0	0
ERR134175	Turkey	1999	C5	2	2.3	missing	2.3	0	0	0	0
ERR134176	Pakistan	1998	C3	2	2.3	missing	2.3	1	0	0	0
ERR134177	India	2001	A	2	2.4	2.4.2	2.4.2	0	0	0	0
ERR134178	Cambodia	2005	C5	2	2.3	missing	2.3	0	0	0	0
ERR134179	Pakistan	2001	C3	2	2.3	missing	2.3	0	1	0	0
ERR134180	Indonesia	2004	C5	2	2.3	missing	2.3	1	0	0	0
ERR134181	Sri_Lanka	1999	C2	2	2.3	missing	2.3	1	0	0	0
ERR134182	Morocco	1998	D	2	2.2	missing	2.2	1	0	0	0
ERR134183	India	2005	A	2	2.4	2.4.2	2.4.2	0	0	0	0
ERR134184	Vietnam	2005	C5	2	2.3	missing	2.3	1	0	0	0
ERR134185	India	2004	A	2	2.4	missing	2.4	0	0	0	0
ERR134186	Cambodia	2002	C5	2	2.3	2.3.1	2.3.1	0	0	0	0
ERR134187	Guinea	2000	C3	2	2.3	missing	2.3	0	0	0	0
ERR134188	Cambodia	1999	C5	2	2.3	2.3.1	2.3.1	0	0	0	0
ERR134189	Senegal	2001	C3	2	2.3	missing	2.3	1	0	0	0
ERR134190	India	2005	A	2	2.4	missing	2.4	0	0	0	0
ERR134191	Peru	2001	E	2	missing	missing	2	0	0	0	0
ERR134192	Nepal	2001	F	1	1.2	1.2.2	1.2.2	0	0	0	0
ERR134193	Nepal	2000	A2	2	2.4	2.4.1	2.4.1	0	0	0	0
ERR134194	Nepal	1999	C4	2	2.3	2.3.3	2.3.3	0	0	0	0
ERR134195	Turkey	2004	C5	2	2.3	missing	2.3	0	0	0	0
ERR134196	Mali	2006	C3	2	2.3	missing	2.3	0	0	0	0
ERR134197	Morocco	2000	D	2	2.2	missing	2.2	0	0	0	0
ERR134198	India	1999	A2	2	2.4	2.4.1	2.4.1	0	0	0	0
ERR134199	Pakistan	1997	C3	2	2.3	missing	2.3	0	0	0	0
ERR134200	Guinea	2002	C3	2	2.3	missing	2.3	1	0	0	0
ERR134202	India	2006	A	2	2.4	2.4.2	2.4.2	1	0	0	0
ERR134203	India	2000	C4	2	2.3	2.3.3	2.3.3	1	0	0	0
ERR134204	China	2001	C4	2	2.3	2.3.3	2.3.3	0	0	0	0
ERR134205	India	1997	C4	2	2.3	missing	2.3	1	0	0	0
ERR134206	Nepal	2004	A2	2	2.4	2.4.1	2.4.1	0	0	0	0
ERR134207	Guinea	2002	C3	2	2.3	missing	2.3	0	0	0	0
ERR134208	Albania	1917	F	1	missing	missing	1	0	0	0	0
ERR134209	Israel	1925	D	2	2.2	missing	2.2	0	0	0	0
ERR134210	Vietnam	1946	B	2	2.4	missing	2.4	0	1	0	0
ERR134212	HongKong	1971	G	0.1	missing	missing	0.1	0	0	0	0
ERR134213	France	1945	D	2	2.2	missing	2.2	0	0	0	0
ERR134214	France	1949	B	2	2.4	missing	2.4	0	0	0	0
ERR134215	Denmark	1928	D	2	2.2	missing	2.2	0	0	0	0
ERR134216	Algeria	1949	B	2	2.4	missing	2.4	1	0	0	0
ERR134217	France	1949	A	2	2.4	missing	2.4	0	0	0	0
ERR134218	Algeria	1949	C1	2	2.3	missing	2.3	0	0	0	0
ERR134219	France	1949	D	2	2.2	missing	2.2	0	0	0	0
ERR134223	Turkey	1952	F	1	missing	missing	1	0	0	0	0
ERR134224	Tunisia	1954	A	2	2.4	missing	2.4	0	0	0	0
ERR134228	Cambodia	1958	A	2	2.4	missing	2.4	0	0	0	0
ERR134229	Brazil	1960	F	1	missing	missing	1	0	0	0	0
ERR134230	Senegal	1952	B	2	2.4	missing	2.4	0	0	0	0
ERR134237	India	2006	C5	2	2.3	missing	2.3	0	0	0	0
ERR134241	Morocco	1966	D	2	2.2	missing	2.2	0	0	0	0
ERR134243	Mali	1977	B	2	2.4	missing	2.4	0	0	1	0
ERR134245	Cambodia	2006	C2	2	2.3	missing	2.3	0	0	0	0
ERR134246	Brazil	1980	E	2	missing	missing	2	1	0	0	0
ERR134247	India	2006	A	2	2.4	missing	2.4	0	0	0	0
ERR134248	Senegal	2006	C3	2	2.3	missing	2.3	0	0	0	0
ERR134250	India	1954	D	2	2.2	missing	2.2	0	0	0	0
ERR134251	Egypt	1954	D	2	2.2	missing	2.2	0	0	0	0
ERR134253	Vietnam	1963	C5	2	2.3	missing	2.3	0	0	0	0
ERR134254	Pakistan	2003	C3	2	2.3	missing	2.3	1	0	0	0
ERR134255	Burma	2003	A	2	2.4	missing	2.4	0	0	0	0
ERR1837145	Nepal	2015	A1	2	2.4	2.4.3	2.4.3	1	0	0	0
ERR1837153	Nepal	2014	A2	2	2.4	2.4.1	2.4.1	1	0	0	0
ERR1837181	Nepal	2011	A1	2	2.4	2.4.3	2.4.3	1	0	0	0
ERR1837185	Nepal	2011	A1	2	2.4	2.4.3	2.4.3	1	0	0	0
ERR1837186	Nepal	2012	A2	2	2.4	2.4.1	2.4.1	1	0	0	0
ERR1837194	Nepal	2010	A2	2	2.4	2.4.1	2.4.1	1	0	0	0
ERR1837195	Nepal	2010	A1	2	2.4	2.4.3	2.4.3	1	0	0	0
ERR1837198	Nepal	2010	A1	2	2.4	2.4.3	2.4.3	1	0	0	0
ERR1837199	Nepal	2010	A1	2	2.4	2.4.3	2.4.3	1	0	0	0
ERR1837200	Nepal	2010	A1	2	2.4	2.4.3	2.4.3	1	0	0	0
ERR1837204	Nepal	2009	A2	2	2.4	2.4.1	2.4.1	1	0	0	0
ERR1837207	Nepal	2009	A2	2	2.4	2.4.1	2.4.1	1	0	0	0
ERR1837208	Nepal	2009	A2	2	2.4	2.4.1	2.4.1	1	0	0	0
ERR1837209	Nepal	2009	A1	2	2.4	2.4.3	2.4.3	1	0	0	0
ERR1837234	Nepal	2010	A1	2	2.4	2.4.3	2.4.3	1	0	0	0
ERR1837277	Nepal	2013	C4	2	2.3	2.3.3	2.3.3	0	0	0	0
ERR1837291	Nepal	2009	A2	2	2.4	2.4.1	2.4.1	1	0	0	0
ERR1837292	Nepal	2009	A1	2	2.4	2.4.3	2.4.3	1	0	0	0
ERR1837293	Nepal	2009	A1	2	2.4	2.4.3	2.4.3	1	0	0	0
ERR1837294	Nepal	2009	A1	2	2.4	2.4.3	2.4.3	1	0	0	0
ERR1837295	Nepal	2009	A2	2	2.4	2.4.1	2.4.1	1	0	0	0
ERR1837296	Nepal	2009	A2	2	2.4	2.4.1	2.4.1	1	0	0	0
ERR1837297	Nepal	2009	A2	2	2.4	2.4.1	2.4.1	1	0	0	0
ERR1837298	Nepal	2009	A2	2	2.4	2.4.1	2.4.1	1	0	0	0
ERR1837299	Nepal	2009	A2	2	2.4	2.4.1	2.4.1	1	0	0	0
ERR1837300	Nepal	2010	A1	2	2.4	2.4.3	2.4.3	1	0	0	0
ERR1837301	Nepal	2010	A1	2	2.4	2.4.3	2.4.3	1	0	0	0
ERR1837302	Nepal	2010	A1	2	2.4	2.4.3	2.4.3	1	0	0	0
ERR1837303	Nepal	2010	A2	2	2.4	2.4.1	2.4.1	1	0	0	0
ERR1837304	Nepal	2010	A1	2	2.4	2.4.3	2.4.3	1	0	0	0
ERR1837305	Nepal	2011	A1	2	2.4	2.4.3	2.4.3	1	0	0	0
ERR1837307	Nepal	2011	A2	2	2.4	2.4.1	2.4.1	1	0	0	0
ERR1837308	Nepal	2011	A2	2	2.4	2.4.1	2.4.1	1	0	0	0
ERR1837309	Nepal	2011	A1	2	2.4	2.4.3	2.4.3	1	0	0	0
ERR1837310	Nepal	2011	A1	2	2.4	2.4.3	2.4.3	1	0	0	0
ERR1837311	Nepal	2011	A1	2	2.4	2.4.3	2.4.3	1	0	0	0
ERR1837312	Nepal	2011	A1	2	2.4	2.4.3	2.4.3	1	0	0	0
ERR1837313	Nepal	2011	A1	2	2.4	2.4.3	2.4.3	1	0	0	0
ERR1837314	Nepal	2011	A1	2	2.4	2.4.3	2.4.3	1	0	0	0
ERR1837316	Nepal	2011	A1	2	2.4	2.4.3	2.4.3	1	0	0	0
ERR1837318	Nepal	2012	A1	2	2.4	2.4.3	2.4.3	1	0	0	0
ERR1837319	Nepal	2012	A1	2	2.4	2.4.3	2.4.3	1	0	0	0
ERR1837320	Nepal	2012	A1	2	2.4	2.4.3	2.4.3	1	0	0	0
ERR1837321	Nepal	2012	A1	2	2.4	2.4.3	2.4.3	1	0	0	0
ERR1837322	Nepal	2012	A1	2	2.4	2.4.3	2.4.3	1	0	0	0
ERR1837323	Nepal	2012	A1	2	2.4	2.4.3	2.4.3	1	0	0	0
ERR1837324	Nepal	2012	A2	2	2.4	2.4.1	2.4.1	1	0	0	0
ERR1837325	Nepal	2012	A2	2	2.4	2.4.1	2.4.1	1	0	0	0
ERR1837326	Nepal	2012	A2	2	2.4	2.4.1	2.4.1	1	0	0	0
ERR1837327	Nepal	2013	A1	2	2.4	2.4.3	2.4.3	1	0	0	0
ERR1837330	Nepal	2013	A1	2	2.4	2.4.3	2.4.3	1	0	0	0
ERR1837332	Nepal	2013	A1	2	2.4	2.4.3	2.4.3	1	0	0	0
ERR1837333	Nepal	2014	A1	2	2.4	2.4.3	2.4.3	1	0	0	0
ERR1837334	Nepal	2014	A1	2	2.4	2.4.3	2.4.3	1	0	0	0
ERR1842960	Nepal	2010	A2	2	2.4	2.4.1	2.4.1	1	0	0	0
ERR1842961	Nepal	2010	A2	2	2.4	2.4.1	2.4.1	1	0	0	0
ERR1842962	Nepal	2010	A1	2	2.4	2.4.3	2.4.3	1	0	0	0
ERR1842963	Nepal	2010	A	2	2.4	2.4.2	2.4.2	1	0	0	0
ERR1842965	Nepal	2011	A	2	2.4	2.4.2	2.4.2	1	0	0	0
ERR1842966	Nepal	2014	A1	2	2.4	2.4.3	2.4.3	1	0	0	0
ERR1842967	Nepal	2015	A2	2	2.4	2.4.1	2.4.1	1	0	0	0
ERR2213866	Nepal	2016	A1	2	2.4	2.4.3	2.4.3	1	0	0	0
ERR2213880	Nepal	2016	A1	2	2.4	2.4.3	2.4.3	1	0	0	0
ERR2213881	Nepal	2016	A1	2	2.4	2.4.3	2.4.3	1	0	0	0
ERR2213882	Nepal	2016	A1	2	2.4	2.4.3	2.4.3	1	0	0	0
ERR2213883	Nepal	2016	A	2	2.4	missing	2.4	1	0	0	0
ERR912269	China	2009	C4	2	2.3	2.3.3	2.3.3	1	0	0	0
ERR912270	China	2009	C4	2	2.3	2.3.3	2.3.3	1	0	0	0
ERR912271	China	2010	C4	2	2.3	2.3.3	2.3.3	1	0	0	0
ERR912272	China	2010	C4	2	2.3	2.3.3	2.3.3	1	0	0	0
ERR912598	China	2010	C4	2	2.3	2.3.3	2.3.3	1	0	0	0
ERR912599	China	2010	C4	2	2.3	2.3.3	2.3.3	1	0	0	0
ERR912602	China	2011	C4	2	2.3	2.3.3	2.3.3	1	0	0	0
ERR912603	China	2011	C4	2	2.3	2.3.3	2.3.3	1	0	0	0
ERR912605	China	2010	C4	2	2.3	2.3.3	2.3.3	1	0	0	0
ERR912606	China	2011	C4	2	2.3	2.3.3	2.3.3	1	0	0	0
ERR912607	China	2011	C4	2	2.3	2.3.3	2.3.3	1	0	0	0
ERR912608	China	2010	C4	2	2.3	2.3.3	2.3.3	1	0	0	0
ERR912609	China	2010	C4	2	2.3	2.3.3	2.3.3	1	0	0	0
SRR10062936	Pakistan	2019	-	2	2.3	2.3.3	2.3.3	1	0	0	1
SRR10062985	Pakistan	2019	-	2	2.4	missing	2.4	1	0	0	1
SRR10068143	Pakistan	2019	-	2	2.4	missing	2.4	1	0	0	1
SRR10081771	Pakistan	2019	-	2	2.4	missing	2.4	1	0	0	1
SRR10096415	Pakistan	2019	-	2	2.4	missing	2.4	1	0	0	1
SRR10096417	Pakistan	2019	-	2	2.4	missing	2.4	1	0	0	1
SRR10096430	Pakistan	2019	-	2	2.3	2.3.3	2.3.3	1	0	0	1
SRR10120252	India	2019	-	2	2.4	missing	2.4	1	0	1	0
SRR10139546	Pakistan	2019	-	2	2.3	2.3.3	2.3.3	1	0	1	0
SRR10228802	Pakistan	2019	-	2	2.3	2.3.3	2.3.3	1	0	0	0
SRR10228805	Pakistan	2019	-	2	2.3	missing	2.3	1	0	0	0
SRR10228820	Nigeria	2019	-	2	2.3	missing	2.3	1	0	0	0
SRR10228845	Bangladesh	2019	-	2	2.3	2.3.3	2.3.3	1	0	0	0
SRR10228854	Canada	2019	-	2	2.4	missing	2.4	1	0	0	0
SRR10228886	India	2019	-	2	2.3	2.3.3	2.3.3	1	0	0	0
SRR10228906	Pakistan	2019	-	2	2.3	2.3.3	2.3.3	1	0	0	0
SRR10229742	Pakistan	2019	-	2	2.4	missing	2.4	1	0	0	0
SRR10229789	Pakistan	2019	-	2	2.4	missing	2.4	1	0	0	0
SRR10232178	India	2019	-	2	2.3	2.3.3	2.3.3	1	0	0	0
SRR10232180	Pakistan	2019	-	2	2.3	missing	2.3	1	0	0	0
SRR10232190	Pakistan	2019	-	2	2.4	missing	2.4	1	0	0	0
SRR10235778	Pakistan	2019	-	2	2.4	missing	2.4	1	0	0	0
SRR10235810	Pakistan	2019	-	2	2.3	2.3.3	2.3.3	1	0	0	0
SRR10235815	Pakistan	2019	-	2	2.3	2.3.3	2.3.3	1	0	0	0
SRR10236674	Bangladesh	2019	-	2	2.4	2.4.4	2.4.4	1	0	0	0
SRR10236680	Pakistan	2019	-	2	2.3	2.3.3	2.3.3	1	0	0	0
SRR10236701	Bangladesh	2019	-	2	2.4	2.4.4	2.4.4	1	0	0	0
SRR10236711	Bangladesh	2019	-	2	2.3	2.3.3	2.3.3	1	0	0	0
SRR10247521	Pakistan	2019	-	2	2.4	2.4.4	2.4.4	1	0	0	0
SRR10269741	Pakistan	2019	-	2	2.4	missing	2.4	1	0	0	0
SRR10269744	Pakistan	2019	-	2	2.4	missing	2.4	1	0	0	0
SRR10269753	Pakistan	2019	-	2	2.4	missing	2.4	1	0	0	0
SRR10270602	India	2019	-	2	2.4	missing	2.4	1	0	0	0
SRR10270604	India	2019	-	2	2.4	missing	2.4	1	0	0	0
SRR10270614	Pakistan	2019	-	2	2.3	missing	2.3	1	0	0	0
SRR10270637	Pakistan	2019	-	2	2.4	missing	2.4	1	0	0	0
SRR10270645	Pakistan	2019	-	2	2.3	missing	2.3	1	0	0	0
SRR10270648	India	2019	-	2	2.3	missing	2.3	1	0	0	0
SRR10271444	Unknown	2019	-	2	2.4	2.4.4	2.4.4	1	0	0	0
SRR10271446	Pakistan	2019	-	2	2.4	missing	2.4	1	0	0	0
SRR10271447	Pakistan	2019	-	2	2.4	missing	2.4	1	0	0	0
SRR10271448	India	2019	-	2	2.4	2.4.2	2.4.2	1	0	0	0
SRR10271449	Pakistan	2019	-	2	2.3	2.3.3	2.3.3	1	0	0	0
SRR10312359	Nepal	2019	-	2	2.4	2.4.2	2.4.2	1	0	0	0
SRR10312375	Bangladesh	2019	-	2	2.4	2.4.4	2.4.4	1	0	0	0
SRR10312387	Pakistan	2019	-	2	2.4	missing	2.4	1	0	0	0
SRR10312396	Pakistan	2019	-	2	2.4	missing	2.4	1	0	0	0
SRR10313677	Pakistan	2019	-	2	2.4	missing	2.4	1	0	0	0
SRR10313731	India	2019	-	2	2.3	missing	2.3	1	0	0	0
SRR10313745	India	2019	-	2	2.4	2.4.2	2.4.2	1	0	0	0
SRR10349443	Pakistan	2019	-	2	2.3	2.3.3	2.3.3	1	0	0	0
SRR10349452	Pakistan	2019	-	2	2.3	2.3.3	2.3.3	1	0	0	0
SRR10350895	Pakistan	2019	-	2	2.4	missing	2.4	1	0	0	0
SRR10352178	Pakistan	2019	-	2	2.3	2.3.3	2.3.3	1	0	0	0
SRR10381342	Pakistan	2019	-	2	2.4	2.4.4	2.4.4	1	0	0	0
SRR10386710	Bangladesh	2019	-	1	1.2	1.2.2	1.2.2	1	0	0	0
SRR10386720	Pakistan	2019	-	2	2.3	2.3.3	2.3.3	1	0	0	0
SRR10386803	Pakistan	2019	-	2	2.3	2.3.3	2.3.3	1	0	0	0
SRR10397595	Pakistan	2019	-	2	2.3	missing	2.3	1	0	0	0
SRR10397596	Pakistan	2019	-	2	2.4	missing	2.4	1	0	0	0
SRR10404547	Vietnam	2019	-	2	2.3	2.3.1	2.3.1	1	0	0	0
SRR10420508	Pakistan	2019	-	2	2.3	2.3.3	2.3.3	1	0	0	0
SRR10420511	India	2019	-	2	2.3	missing	2.3	1	0	0	0
SRR10420519	Pakistan	2019	-	2	2.3	missing	2.3	1	0	0	0
SRR10420548	India	2019	-	2	2.4	2.4.2	2.4.2	1	0	0	0
SRR10420555	Pakistan	2019	-	2	2.3	missing	2.3	1	0	0	0
SRR10425134	Pakistan	2019	-	2	2.4	2.4.4	2.4.4	1	0	0	0
SRR10467011	India	2019	-	2	2.3	missing	2.3	1	0	0	0
SRR10506526	Pakistan	2019	-	2	2.3	missing	2.3	1	0	0	0
SRR10513398	India	2019	-	2	2.4	2.4.2	2.4.2	1	0	0	0
SRR10513422	India	2019	-	2	2.4	2.4.2	2.4.2	1	0	0	0
SRR10561156	Pakistan	2019	-	2	2.4	missing	2.4	1	0	0	0
SRR10561170	Bangladesh	2019	-	2	2.3	2.3.3	2.3.3	1	0	0	0
SRR10593975	Pakistan	2019	-	2	2.3	missing	2.3	1	0	0	0
SRR10593980	Bangladesh	2019	-	2	2.3	2.3.3	2.3.3	1	0	0	0
SRR10593984	Pakistan	2019	-	2	2.3	2.3.3	2.3.3	1	0	0	0
SRR10689493	India	2019	-	2	2.4	2.4.1	2.4.1	1	0	0	0
SRR10694677	India	2019	-	2	2.4	missing	2.4	1	0	0	0
SRR10806438	India	2019	-	2	2.3	2.3.2	2.3.2	1	0	0	0
SRR10806441	Pakistan	2019	-	2	2.4	2.4.4	2.4.4	1	0	0	0
SRR5193583	India	2016	-	2	2.4	2.4.3	2.4.3	1	0	0	0
SRR5193655	India	2016	-	2	2.3	2.3.2	2.3.2	1	0	0	0
SRR5193921	India	2016	-	2	2.4	missing	2.4	1	0	0	0
SRR5194329	Myanmar	2016	-	2	2.3	2.3.2	2.3.2	1	0	0	0
SRR5215719	India	2016	-	2	2.3	missing	2.3	1	0	0	0
SRR5583130	American Samoa	2017	-	2	2.3	2.3.2	2.3.2	1	0	0	0
SRR5583173	India	2017	-	2	2.3	2.3.3	2.3.3	1	0	0	0
SRR5583197	India	2017	-	2	2.3	2.3.2	2.3.2	1	0	0	0
SRR5583237	India, Nepal	2017	-	2	2.3	2.3.2	2.3.2	1	0	0	0
SRR5583437	India	2017	-	2	2.4	2.4.2	2.4.2	1	0	0	0
SRR5583838	India	2017	-	2	2.3	2.3.3	2.3.3	1	0	0	0
SRR5583858	India	2017	-	2	2.4	2.4.2	2.4.2	1	0	0	0
SRR5583875	India	2017	-	2	2.4	2.4.2	2.4.2	1	0	0	0
SRR5583946	Pakistan	2017	-	2	2.4	missing	2.4	1	0	0	0
SRR5584603	India	2017	-	2	2.4	missing	2.4	1	0	0	0
SRR5585378	India	2017	-	2	2.4	2.4.2	2.4.2	1	0	0	0
SRR5585380	India	2017	-	2	2.3	2.3.3	2.3.3	1	0	0	0
SRR5631342	India	2017	-	2	2.4	2.4.2	2.4.2	1	0	0	0
SRR5631560	India	2017	-	2	2.4	missing	2.4	1	0	0	0
SRR5631599	India	2017	-	2	2.4	2.4.2	2.4.2	1	0	0	0
SRR5631652	India	2017	-	2	2.4	missing	2.4	1	0	0	0
SRR5631918	Philippines	2017	-	2	2.4	missing	2.4	1	0	0	0
SRR5632195	Pakistan	2017	-	2	2.3	2.3.3	2.3.3	1	0	0	0
SRR5632776	India, Indonesia, Philippines, Sri Lanka, Vietnam	2017	-	2	2.3	2.3.2	2.3.2	1	0	0	0
SRR5633121	Unknown	2017	-	2	2.3	2.3.3	2.3.3	1	0	0	0
SRR5633171	Unknown	2017	-	2	2.4	missing	2.4	1	0	0	0
SRR5633241	India	2017	-	2	2.3	2.3.2	2.3.2	1	0	0	0
SRR5887650	India	2016	-	2	2.4	2.4.2	2.4.2	1	0	0	0
SRR5949961	Pakistan	2017	-	2	2.3	2.3.3	2.3.3	1	0	0	0
SRR5949964	India	2017	-	2	2.4	2.4.3	2.4.3	1	0	0	0
SRR5949965	India	2016	-	2	2.3	2.3.2	2.3.2	1	0	0	0
SRR5949968	India	2017	-	2	2.4	2.4.2	2.4.2	1	0	0	0
SRR5949969	Bangladesh	2016	-	2	2.4	2.4.4	2.4.4	1	0	0	0
SRR5949982	Pakistan	2016	-	2	2.4	2.4.4	2.4.4	1	0	0	0
SRR5957748	Cambodia, India, Nepal, Thailand	2016	-	2	2.3	2.3.2	2.3.2	1	0	0	0
SRR5957750	Pakistan	2016	-	2	2.3	2.3.3	2.3.3	1	0	0	0
SRR5957756	India	2017	-	2	2.3	missing	2.3	1	0	0	0
SRR5957757	India	2016	-	2	2.4	2.4.2	2.4.2	1	0	0	0
SRR5957766	Pakistan	2017	-	2	2.3	2.3.3	2.3.3	1	0	0	0
SRR5974880	India	2016	-	2	2.3	2.3.3	2.3.3	1	0	0	0
SRR5974885	India	2016	-	2	2.4	2.4.2	2.4.2	1	0	0	0
SRR5974887	Pakistan	2017	-	2	2.3	2.3.3	2.3.3	1	0	0	0
SRR5974889	India	2016	-	2	2.4	2.4.2	2.4.2	1	0	0	0
SRR5974892	India	2016	-	2	2.4	2.4.2	2.4.2	1	0	0	0
SRR5974893	India	2016	-	2	2.4	2.4.2	2.4.2	1	0	0	0
SRR5974895	India	2016	-	2	2.3	2.3.3	2.3.3	1	0	0	0
SRR5974896	India	2016	-	1	1.2	1.2.2	1.2.2	1	0	0	0
SRR5974899	India, Nepal	2016	-	2	2.3	2.3.3	2.3.3	1	0	0	0
SRR5974900	Unknown	2016	-	2	2.4	2.4.4	2.4.4	1	0	0	0
SRR5974905	India	2016	-	2	2.4	2.4.2	2.4.2	1	0	0	0
SRR5974910	England	2016	-	2	2.4	2.4.4	2.4.4	1	0	0	0
SRR5974911	India	2017	-	2	2.4	2.4.2	2.4.2	1	0	0	0
SRR5982991	Cambodia, India, Nepal, Thailand	2016	-	2	2.3	2.3.2	2.3.2	1	0	0	0
SRR5982994	India	2017	-	2	2.4	2.4.2	2.4.2	1	0	0	0
SRR5983003	Pakistan	2016	-	2	2.3	2.3.3	2.3.3	1	0	0	0
SRR5983005	India	2017	-	2	2.4	2.4.2	2.4.2	1	0	0	0
SRR5983007	India	2016	-	2	2.3	2.3.3	2.3.3	1	0	0	0
SRR5983008	India	2016	-	2	2.3	2.3.2	2.3.2	1	0	0	0
SRR5983011	India	2016	-	2	2.3	missing	2.3	1	0	0	0
SRR5985807	Bangladesh	2016	-	1	1.2	1.2.2	1.2.2	1	0	0	0
SRR5985808	India	2016	-	2	2.3	2.3.2	2.3.2	1	0	0	0
SRR5985811	Indonesia	2016	-	2	2.4	missing	2.4	1	0	0	0
SRR5985813	Pakistan	2016	-	2	2.3	2.3.3	2.3.3	1	0	0	0
SRR5985814	India	2016	-	2	2.4	2.4.2	2.4.2	1	0	0	0
SRR5985815	India	2016	-	2	2.4	missing	2.4	1	0	0	0
SRR5985817	India	2016	-	2	2.3	2.3.2	2.3.2	1	0	0	0
SRR5985822	Pakistan	2016	-	2	2.4	missing	2.4	1	0	0	0
SRR5985833	India	2016	-	2	2.3	2.3.3	2.3.3	1	0	0	0
SRR5985837	India	2016	-	2	2.4	missing	2.4	1	0	0	0
SRR5985838	India	2016	-	2	2.4	missing	2.4	1	0	0	0
SRR5985839	Unknown	2016	-	2	2.4	missing	2.4	1	0	0	0
SRR5985841	Ghana	2016	-	2	2.3	missing	2.3	1	0	0	0
SRR5985843	India	2016	-	2	2.4	2.4.3	2.4.3	1	0	0	0
SRR5985854	Pakistan	2016	-	2	2.4	missing	2.4	1	0	0	0
SRR5985855	Pakistan	2016	-	2	2.3	2.3.3	2.3.3	1	0	0	0
SRR5989244	Myanmar	2016	-	2	2.3	2.3.2	2.3.2	1	0	0	0
SRR5989245	Ghana	2016	-	2	2.3	missing	2.3	1	0	0	0
SRR5989246	Ghana	2016	-	2	2.3	missing	2.3	1	0	0	0
SRR5989247	Pakistan	2016	-	2	2.3	2.3.3	2.3.3	1	0	0	0
SRR5989291	India	2016	-	2	2.4	2.4.2	2.4.2	1	0	0	0
SRR5989301	Unknown	2016	-	2	2.3	2.3.3	2.3.3	1	0	0	0
SRR5989304	Pakistan	2016	-	2	2.4	missing	2.4	1	0	0	0
SRR5989309	India	2016	-	2	2.4	2.4.3	2.4.3	1	0	0	0
SRR5989321	Unknown	2016	-	2	2.4	2.4.2	2.4.2	1	0	0	0
SRR5989998	Myanmar	2016	-	2	2.3	2.3.2	2.3.2	1	0	0	0
SRR5990019	Unknown	2016	-	2	2.3	2.3.3	2.3.3	1	0	0	0
SRR5990021	India	2016	-	2	2.3	2.3.3	2.3.3	1	0	0	0
SRR5990023	Pakistan	2016	-	2	2.3	2.3.3	2.3.3	1	0	0	0
SRR5990027	India	2016	-	2	2.3	2.3.3	2.3.3	1	0	0	0
SRR5990034	India	2016	-	2	2.3	2.3.3	2.3.3	1	0	0	0
SRR5990041	India	2016	-	2	2.3	2.3.2	2.3.2	1	0	0	0
SRR5990043	India	2016	-	2	2.4	2.4.2	2.4.2	1	0	0	0
SRR5990046	Pakistan	2016	-	2	2.3	2.3.3	2.3.3	1	0	0	0
SRR5990057	India	2016	-	2	2.3	2.3.3	2.3.3	1	0	0	0
SRR5990295	India	2016	-	2	2.3	2.3.2	2.3.2	1	0	0	0
SRR7090660	India	2016	-	2	2.3	2.3.3	2.3.3	1	0	0	0
SRR7090708	India	2016	-	2	2.4	2.4.2	2.4.2	1	0	0	0
SRR7122563	Bangladesh	2018	-	2	2.3	2.3.3	2.3.3	1	0	0	0
SRR7159888	Bangladesh	2017	-	2	2.4	2.4.4	2.4.4	1	0	0	0
SRR7163830	India	2016	-	2	2.4	2.4.2	2.4.2	1	0	0	0
SRR7172560	India	2018	-	2	2.3	2.3.3	2.3.3	1	0	0	0
SRR7184410	India, Nepal	2017	-	2	2.4	2.4.2	2.4.2	1	0	0	0
SRR7184571	Bangladesh	2018	-	2	2.4	2.4.4	2.4.4	1	0	0	0
SRR7187100	India	2016	-	2	2.3	2.3.3	2.3.3	1	0	0	0
SRR7187225	Myanmar	2016	-	2	2.3	2.3.2	2.3.2	1	0	0	0
SRR7187904	Pakistan	2018	-	2	2.4	2.4.4	2.4.4	1	0	0	0
SRR7192255	India	2017	-	2	2.4	2.4.2	2.4.2	1	0	0	0
SRR7192257	India	2017	-	2	2.4	2.4.2	2.4.2	1	0	0	0
SRR7204558	Pakistan	2018	-	2	2.3	2.3.3	2.3.3	1	0	0	0
SRR7204561	India	2018	-	2	2.4	2.4.1	2.4.1	1	0	0	0
SRR7209518	Pakistan	2017	-	2	2.3	2.3.3	2.3.3	1	0	0	0
SRR7209530	India	2016	-	2	2.4	2.4.2	2.4.2	1	0	0	0
SRR7209577	India	2018	-	2	2.3	2.3.2	2.3.2	1	0	0	0
SRR7215968	Bangladesh	2016	-	2	2.4	2.4.4	2.4.4	1	0	0	0
SRR7221394	Pakistan	2016	-	2	2.4	2.4.4	2.4.4	1	0	0	0
SRR7223197	India	2018	-	2	2.3	2.3.2	2.3.2	1	0	0	0
SRR7230730	India	2016	-	2	2.4	2.4.2	2.4.2	1	0	0	0
SRR7236728	Indonesia	2017	-	2	2.4	missing	2.4	1	0	0	0
SRR7237478	Pakistan	2017	-	2	2.4	missing	2.4	1	0	0	0
SRR7249836	India	2016	-	2	2.3	2.3.3	2.3.3	1	0	0	0
SRR7249841	India	2017	-	2	2.3	missing	2.3	1	0	0	0
SRR7251110	India	2016	-	2	2.4	missing	2.4	1	0	0	0
SRR7251121	India	2018	-	2	2.3	2.3.3	2.3.3	1	0	0	0
SRR7251556	Indonesia	2016	-	2	2.4	missing	2.4	1	0	0	0
SRR7251573	Pakistan	2016	-	2	2.3	2.3.3	2.3.3	1	0	0	0
SRR7251577	India	2018	-	2	2.4	2.4.3	2.4.3	1	0	0	0
SRR7275027	India	2016	-	2	2.3	missing	2.3	1	0	0	0
SRR7277776	India	2018	-	2	2.4	2.4.2	2.4.2	1	0	0	0
SRR7284314	India	2016	-	2	2.3	2.3.3	2.3.3	1	0	0	0
SRR7284337	Unknown	2018	-	2	2.4	2.4.2	2.4.2	1	0	0	0
SRR7284358	Bangladesh	2016	-	2	2.4	2.4.4	2.4.4	1	0	0	0
SRR7284445	Unknown	2017	-	2	2.4	missing	2.4	1	0	0	0
SRR7284468	Pakistan	2016	-	2	2.3	2.3.3	2.3.3	1	0	0	0
SRR7284493	India	2016	-	2	2.3	2.3.2	2.3.2	1	0	0	0
SRR7285700	India	2016	-	2	2.3	missing	2.3	1	0	0	0
SRR7286692	India	2016	-	2	2.4	2.4.2	2.4.2	1	0	0	0
SRR7286775	Unknown	2016	-	2	2.3	2.3.3	2.3.3	1	0	0	0
SRR7291913	Pakistan	2017	-	2	2.3	2.3.3	2.3.3	1	0	0	0
SRR7292641	India	2016	-	2	2.4	2.4.1	2.4.1	1	0	0	0
SRR7292688	India	2017	-	2	2.3	2.3.2	2.3.2	1	0	0	0
SRR7292761	Pakistan	2016	-	2	2.4	missing	2.4	1	0	0	0
SRR7292912	Bangladesh	2018	-	2	2.4	2.4.4	2.4.4	1	0	0	0
SRR7292928	England	2016	-	2	2.3	2.3.2	2.3.2	1	0	0	0
SRR7292940	Bangladesh	2016	-	2	2.4	2.4.4	2.4.4	1	0	0	0
SRR7297944	Pakistan	2016	-	2	2.4	missing	2.4	1	0	0	0
SRR7297988	Indonesia	2018	-	2	2.4	missing	2.4	1	0	0	0
SRR7298379	India	2016	-	1	1.2	1.2.2	1.2.2	1	0	0	0
SRR7298817	India	2018	-	2	2.3	2.3.2	2.3.2	1	0	0	0
SRR7298860	India	2017	-	2	2.4	2.4.2	2.4.2	1	0	0	0
SRR7298864	Pakistan	2018	-	2	2.3	2.3.3	2.3.3	1	0	0	0
SRR7310320	England	2016	-	2	2.3	missing	2.3	1	0	0	0
SRR7310332	Bangladesh	2016	-	2	2.4	2.4.4	2.4.4	1	0	0	0
SRR7310336	Indonesia	2018	-	2	2.4	missing	2.4	1	0	0	0
SRR7310358	India, Indonesia	2018	-	2	2.3	2.3.2	2.3.2	1	0	0	0
SRR7310565	India	2017	-	2	2.4	2.4.1	2.4.1	1	0	0	0
SRR7310575	Pakistan	2016	-	2	2.3	2.3.3	2.3.3	1	0	0	0
SRR7310619	India	2016	-	2	2.4	2.4.2	2.4.2	1	0	0	0
SRR7343927	India	2018	-	2	2.3	2.3.2	2.3.2	1	0	0	0
SRR7344645	Pakistan	2016	-	2	2.3	missing	2.3	1	0	0	0
SRR7348708	India	2018	-	2	2.4	2.4.2	2.4.2	1	0	0	0
SRR7349201	Unknown	2017	-	2	2.3	2.3.3	2.3.3	1	0	0	0
SRR7349297	Pakistan	2018	-	2	2.3	missing	2.3	1	0	0	0
SRR7349355	India	2016	-	2	2.3	missing	2.3	1	0	0	0
SRR7350614	India	2017	-	2	2.4	2.4.1	2.4.1	1	0	0	0
SRR7350735	Bangladesh	2016	-	2	2.4	2.4.4	2.4.4	1	0	0	0
SRR7350766	Pakistan	2016	-	2	2.3	2.3.3	2.3.3	1	0	0	0
SRR7350826	India	2017	-	2	2.3	2.3.2	2.3.2	1	0	0	0
SRR7350831	Unknown	2016	-	1	1.2	1.2.2	1.2.2	1	0	0	0
SRR7351330	Bangladesh	2017	-	2	2.4	2.4.1	2.4.1	1	0	0	0
SRR7351500	Pakistan	2016	-	2	2.4	2.4.4	2.4.4	1	0	0	0
SRR7351519	India	2018	-	2	2.3	2.3.3	2.3.3	1	0	0	0
SRR7351526	Pakistan	2017	-	2	2.4	missing	2.4	1	0	0	0
SRR7351534	Pakistan	2018	-	2	2.4	missing	2.4	1	0	0	0
SRR7351582	India, Nepal	2017	-	2	2.3	missing	2.3	1	0	0	0
SRR7358342	India	2018	-	2	2.3	missing	2.3	1	0	0	0
SRR7358953	Pakistan	2016	-	2	2.3	2.3.3	2.3.3	1	0	0	0
SRR7359043	India	2016	-	2	2.4	missing	2.4	1	0	0	0
SRR7359065	Pakistan	2017	-	2	2.3	2.3.3	2.3.3	1	0	0	0
SRR7359576	India	2016	-	2	2.4	2.4.3	2.4.3	1	0	0	0
SRR7359613	Unknown	2017	-	2	2.3	2.3.2	2.3.2	1	0	0	0
SRR7367583	India, Indonesia	2018	-	2	2.3	2.3.2	2.3.2	1	0	0	0
SRR7369101	Bangladesh	2016	-	2	2.4	2.4.4	2.4.4	1	0	0	0
SRR7369119	India	2018	-	2	2.3	missing	2.3	1	0	0	0
SRR7401733	Pakistan	2018	-	2	2.3	2.3.3	2.3.3	1	0	0	0
SRR7402048	Poland	2016	-	2	2.3	2.3.3	2.3.3	1	0	0	0
SRR7402092	Pakistan	2016	-	2	2.4	2.4.4	2.4.4	1	0	0	0
SRR7402368	Pakistan	2017	-	2	2.3	2.3.3	2.3.3	1	0	0	0
SRR7402374	Pakistan	2017	-	2	missing	2.0.1	2.0.1	1	0	0	0
SRR7408366	Bangladesh	2016	-	2	2.3	2.3.3	2.3.3	1	0	0	0
SRR7408367	India	2016	-	2	2.4	missing	2.4	1	0	0	0
SRR7410284	India	2018	-	2	2.4	2.4.2	2.4.2	1	0	0	0
SRR7410297	India	2017	-	2	2.3	2.3.3	2.3.3	1	0	0	0
SRR7414562	Pakistan	2017	-	2	2.3	2.3.3	2.3.3	1	0	0	0
SRR7414836	India	2017	-	2	2.4	2.4.1	2.4.1	1	0	0	0
SRR7414999	India	2016	-	2	2.3	2.3.3	2.3.3	1	0	0	0
SRR7415000	Pakistan	2017	-	2	2.3	2.3.3	2.3.3	1	0	0	0
SRR7415005	India	2017	-	missing	2.4	2.4.2	2.4.2	1	0	0	0
SRR7415007	Bangladesh	2018	-	2	2.3	2.3.3	2.3.3	1	0	0	0
SRR7416121	Myanmar	2016	-	2	2.3	2.3.2	2.3.2	1	0	0	0
SRR7416137	Unknown	2017	-	2	2.3	2.3.1	2.3.1	1	0	0	0
SRR7416179	Pakistan	2017	-	2	2.3	2.3.3	2.3.3	1	0	0	0
SRR7416189	India	2016	-	2	2.3	2.3.2	2.3.2	1	0	0	0
SRR7416294	India, Thailand	2017	-	2	2.3	2.3.2	2.3.2	1	0	0	0
SRR7417204	India	2018	-	2	2.3	2.3.3	2.3.3	1	0	0	0
SRR7417224	India	2018	-	2	2.3	2.3.3	2.3.3	1	0	0	0
SRR7417242	Pakistan	2017	-	2	2.3	2.3.3	2.3.3	1	0	0	0
SRR7417266	India	2016	-	2	2.4	2.4.2	2.4.2	1	0	0	0
SRR7417297	Bangladesh	2018	-	2	2.3	2.3.3	2.3.3	1	0	0	0
SRR7417354	India	2018	-	2	2.3	missing	2.3	1	0	0	0
SRR7426616	Bangladesh	2017	-	1	1.2	1.2.2	1.2.2	1	0	0	0
SRR7427021	Indonesia	2017	-	2	2.4	missing	2.4	1	0	0	0
SRR7427067	Pakistan	2016	-	2	2.3	2.3.3	2.3.3	1	0	0	0
SRR7439303	Cambodia, Thailand	2018	-	2	2.3	2.3.1	2.3.1	1	0	0	0
SRR7439533	Indonesia	2017	-	2	2.4	missing	2.4	1	0	0	0
SRR7444054	Pakistan	2016	-	2	2.3	2.3.3	2.3.3	1	0	0	0
SRR7450819	India	2016	-	2	2.3	missing	2.3	1	0	0	0
SRR7451066	India	2017	-	2	2.4	2.4.3	2.4.3	1	0	0	0
SRR7456860	India	2017	-	2	2.3	missing	2.3	1	0	0	0
SRR7457920	India	2016	-	2	2.3	missing	2.3	1	0	0	0
SRR7458003	Pakistan	2017	-	2	2.4	2.4.4	2.4.4	1	0	0	0
SRR7458206	India	2018	-	2	2.3	missing	2.3	1	0	0	0
SRR7458537	Pakistan	2018	-	2	2.3	2.3.3	2.3.3	1	0	0	0
SRR7458551	India	2017	-	2	2.3	2.3.2	2.3.2	1	0	0	0
SRR7458561	India	2018	-	2	2.4	2.4.3	2.4.3	1	0	0	0
SRR7458618	Pakistan	2018	-	2	2.4	missing	2.4	1	0	0	0
SRR7458626	Pakistan	2017	-	2	2.3	2.3.3	2.3.3	1	0	0	0
SRR7458631	Pakistan	2017	-	2	2.3	2.3.3	2.3.3	1	0	0	0
SRR7458675	India	2018	-	2	2.3	2.3.2	2.3.2	1	0	0	0
SRR7458736	India, Turkey	2017	-	2	2.3	2.3.2	2.3.2	1	0	0	0
SRR7458805	India	2017	-	2	2.4	2.4.2	2.4.2	1	0	0	0
SRR7468953	Bangladesh	2018	-	2	2.3	2.3.3	2.3.3	1	0	0	0
SRR7469115	India	2016	-	2	2.4	2.4.2	2.4.2	1	0	0	0
SRR7469134	India	2016	-	2	2.3	2.3.3	2.3.3	1	0	0	0
SRR7474654	Pakistan	2017	-	2	2.3	2.3.3	2.3.3	1	0	0	0
SRR7475326	Asian continent	2017	-	2	2.3	2.3.3	2.3.3	1	0	0	0
SRR7480194	Bangladesh	2017	-	2	2.4	2.4.4	2.4.4	1	0	0	0
SRR7480209	Pakistan	2018	-	2	2.4	missing	2.4	1	0	0	0
SRR7480380	India	2017	-	2	2.4	2.4.2	2.4.2	1	0	0	0
SRR7480401	Vietnam	2016	-	2	2.3	2.3.2	2.3.2	1	0	0	0
SRR7480425	Pakistan	2017	-	2	2.4	2.4.4	2.4.4	1	0	0	0
SRR7495484	Unknown	2016	-	2	2.4	2.4.4	2.4.4	1	0	0	0
SRR7495794	India	2018	-	2	2.4	2.4.1	2.4.1	1	0	0	0
SRR7495800	India	2016	-	2	2.3	2.3.3	2.3.3	1	0	0	0
SRR7501739	Pakistan	2017	-	2	2.3	2.3.3	2.3.3	1	0	0	0
SRR7516677	Unknown	2017	-	2	2.4	2.4.4	2.4.4	1	0	0	0
SRR7516738	Pakistan	2018	-	2	2.4	2.4.4	2.4.4	1	0	0	0
SRR7522888	India	2017	-	2	2.4	missing	2.4	1	0	0	0
SRR7523758	India	2018	-	2	2.3	2.3.2	2.3.2	1	0	0	0
SRR7523831	India	2018	-	2	2.4	2.4.2	2.4.2	1	0	0	0
SRR7527784	Cambodia, India, Laos, Thailand, Viet Nam	2018	-	2	2.3	2.3.3	2.3.3	1	0	0	0
SRR7528147	Pakistan	2016	-	2	2.3	missing	2.3	1	0	0	0
SRR7533295	India	2018	-	2	2.4	2.4.1	2.4.1	1	0	0	0
SRR7533392	India	2017	-	2	2.4	2.4.3	2.4.3	1	0	0	0
SRR7533394	Pakistan	2016	-	2	2.4	missing	2.4	1	0	0	0
SRR7533439	India	2017	-	2	2.4	2.4.3	2.4.3	1	0	0	0
SRR7538765	India	2018	-	2	2.3	2.3.3	2.3.3	1	0	0	0
SRR7538800	India	2017	-	2	2.3	missing	2.3	1	0	0	0
SRR7538884	England	2016	-	2	2.3	missing	2.3	1	0	0	0
SRR7828295	Yemen	2018	-	2	2.3	2.3.2	2.3.2	1	0	0	0
SRR7828374	Bangladesh	2018	-	2	2.3	2.3.3	2.3.3	1	0	0	0
SRR7828406	Pakistan	2018	-	2	2.3	2.3.3	2.3.3	1	0	0	0
SRR7828453	India	2018	-	2	2.4	2.4.2	2.4.2	1	0	0	0
SRR7828460	India	2018	-	2	2.3	2.3.2	2.3.2	1	0	0	0
SRR7828513	Cambodia	2018	-	2	2.3	2.3.1	2.3.1	1	0	0	0
SRR7841320	India	2018	-	2	2.3	2.3.2	2.3.2	1	0	0	0
SRR7841593	India	2016	-	2	2.3	2.3.3	2.3.3	1	0	0	0
SRR7841617	Pakistan	2018	-	2	2.3	2.3.3	2.3.3	1	0	0	0
SRR7842452	Cambodia, Vietnam	2017	-	2	2.3	2.3.1	2.3.1	1	0	0	0
SRR7850592	India	2018	-	2	2.3	missing	2.3	1	0	0	0
SRR7867004	Pakistan	2018	-	2	2.3	2.3.3	2.3.3	1	0	0	0
SRR7867137	India	2018	-	2	2.3	missing	2.3	1	0	0	0
SRR7867173	India	2018	-	2	2.4	2.4.1	2.4.1	1	0	0	0
SRR7867178	Bangladesh	2018	-	2	2.4	2.4.4	2.4.4	1	0	0	0
SRR7873858	India	2018	-	2	2.4	2.4.1	2.4.1	1	0	0	0
SRR7873946	India	2018	-	2	2.4	2.4.2	2.4.2	1	0	0	0
SRR7873969	India	2018	-	2	2.4	2.4.2	2.4.2	1	0	0	0
SRR7873974	Unknown	2017	-	2	2.3	2.3.2	2.3.2	1	0	0	0
SRR7879347	Pakistan	2017	-	2	2.4	missing	2.4	1	0	0	0
SRR7879543	India	2016	-	2	2.3	2.3.2	2.3.2	1	0	0	0
SRR7879612	Myanmar	2018	-	2	2.3	2.3.2	2.3.2	1	0	0	0
SRR7884679	India	2017	-	2	2.3	2.3.2	2.3.2	1	0	0	0
SRR7885216	Bangladesh	2017	-	2	2.4	2.4.4	2.4.4	1	0	0	0
SRR7890376	India	2018	-	2	2.4	2.4.2	2.4.2	1	0	0	0
SRR7890400	India	2016	-	2	2.3	2.3.2	2.3.2	1	0	0	0
SRR7890478	Unknown	2017	-	2	2.3	2.3.3	2.3.3	1	0	0	0
SRR7890532	India	2018	-	2	2.3	2.3.3	2.3.3	1	0	0	0
SRR7892164	Pakistan	2016	-	2	2.3	2.3.3	2.3.3	1	0	0	0
SRR7892173	Bangladesh	2017	-	2	2.4	2.4.4	2.4.4	1	0	0	0
SRR7903030	Bangladesh	2017	-	2	2.3	2.3.3	2.3.3	1	0	0	0
SRR7903042	India	2016	-	2	2.3	missing	2.3	1	0	0	0
SRR7910403	Pakistan	2017	-	2	2.3	2.3.3	2.3.3	1	0	0	0
SRR7911396	Pakistan	2016	-	2	missing	2.0.1	2.0.1	1	0	0	0
SRR7911519	India	2018	-	2	2.4	2.4.1	2.4.1	1	0	0	0
SRR7961988	India	2018	-	2	2.4	2.4.2	2.4.2	1	0	0	0
SRR7962231	Pakistan	2018	-	2	2.3	2.3.3	2.3.3	1	0	0	0
SRR7962243	India	2018	-	2	2.4	missing	2.4	1	0	0	0
SRR7962284	India	2018	-	2	2.3	2.3.2	2.3.2	1	0	0	0
SRR7962320	Bangladesh	2018	-	2	2.4	2.4.4	2.4.4	1	0	0	0
SRR7962325	Pakistan	2018	-	2	2.3	2.3.3	2.3.3	1	0	0	0
SRR7997050	India	2018	-	2	2.4	2.4.3	2.4.3	1	0	0	0
SRR7997113	Pakistan	2018	-	2	2.4	missing	2.4	1	0	0	0
SRR7997194	India	2018	-	2	2.4	2.4.2	2.4.2	1	0	0	0
SRR7998236	Pakistan	2016	-	2	2.3	2.3.3	2.3.3	1	0	0	0
SRR8084192	India	2018	-	1	1.2	1.2.2	1.2.2	1	0	0	0
SRR8097922	India	2018	-	2	2.3	2.3.2	2.3.2	1	0	0	0
SRR8098368	India	2018	-	2	2.3	missing	2.3	1	0	0	0
SRR8098423	Pakistan	2018	-	2	2.3	2.3.3	2.3.3	1	0	0	0
SRR8106758	India	2018	-	2	2.3	missing	2.3	1	0	0	0
SRR8116997	India	2018	-	1	1.2	1.2.2	1.2.2	1	0	0	0
SRR8117041	Pakistan	2018	-	2	2.4	missing	2.4	1	0	0	0
SRR8118201	Pakistan	2018	-	2	2.4	missing	2.4	1	0	0	0
SRR8131530	Pakistan	2018	-	2	2.4	missing	2.4	1	0	0	0
SRR8131531	Bangladesh	2018	-	1	1.2	1.2.2	1.2.2	1	0	0	0
SRR8131540	Pakistan	2018	-	2	2.3	2.3.3	2.3.3	1	0	0	0
SRR8131576	Pakistan	2018	-	2	2.3	2.3.3	2.3.3	1	0	0	0
SRR8137388	India	2018	-	2	2.4	2.4.2	2.4.2	1	0	0	0
SRR8149392	Pakistan	2018	-	2	2.4	missing	2.4	1	0	0	0
SRR8166247	India, Pakistan	2018	-	2	2.4	2.4.2	2.4.2	1	0	0	0
SRR8186068	Bangladesh	2018	-	1	1.2	1.2.2	1.2.2	1	0	0	0
SRR8201782	Pakistan	2018	-	2	2.3	2.3.3	2.3.3	1	0	0	0
SRR8239887	Bangladesh	2018	-	2	2.4	2.4.4	2.4.4	1	0	0	0
SRR8249718	Bangladesh	2018	-	2	2.3	2.3.3	2.3.3	1	0	0	0
SRR8249723	India	2018	-	2	2.4	2.4.4	2.4.4	1	0	0	0
SRR8249738	Pakistan	2018	-	2	2.3	2.3.3	2.3.3	1	0	0	0
SRR8258159	India	2018	-	2	2.4	missing	2.4	1	0	0	0
SRR8272607	Bangladesh	2017	-	2	2.4	2.4.4	2.4.4	1	0	0	0
SRR8272629	Pakistan	2018	-	2	2.3	2.3.3	2.3.3	1	0	0	0
SRR8281173	Pakistan	2018	-	2	2.3	missing	2.3	1	0	0	0
SRR8288227	India	2018	-	2	2.4	missing	2.4	1	0	0	0
SRR8292179	Pakistan	2018	-	2	2.4	missing	2.4	1	0	0	0
SRR8293571	Cambodia, Thailand, Viet Nam	2018	-	2	2.3	2.3.1	2.3.1	1	0	0	0
SRR8293595	India	2018	-	2	2.4	2.4.4	2.4.4	1	0	0	0
SRR8293793	India	2018	-	2	2.3	2.3.2	2.3.2	1	0	0	0
SRR8300446	India	2018	-	2	2.3	2.3.2	2.3.2	1	0	0	0
SRR8307292	India	2018	-	2	2.3	2.3.2	2.3.2	1	0	0	0
SRR8325472	Pakistan	2018	-	2	2.4	2.4.4	2.4.4	1	0	0	0
SRR8325502	Pakistan	2018	-	2	2.3	2.3.3	2.3.3	1	0	0	0
SRR8361482	Bangladesh	2018	-	2	2.4	2.4.4	2.4.4	1	0	0	0
SRR8364477	India	2018	-	2	2.3	missing	2.3	1	0	0	0
SRR8367052	India	2018	-	2	2.4	missing	2.4	1	0	0	0
SRR8367055	Pakistan	2018	-	2	2.3	missing	2.3	1	0	0	0
SRR8369263	Pakistan	2018	-	2	2.4	missing	2.4	1	0	0	0
SRR8370543	Bangladesh	2018	-	2	2.3	2.3.3	2.3.3	1	0	0	0
SRR8380060	Bangladesh	2018	-	2	2.4	2.4.4	2.4.4	1	0	0	0
SRR8380677	India	2018	-	2	2.3	2.3.3	2.3.3	1	0	0	0
SRR8382013	Pakistan	2018	-	2	2.4	missing	2.4	1	0	0	0
SRR8401404	Pakistan	2019	-	2	2.3	2.3.3	2.3.3	1	0	0	0
SRR8419401	India	2019	-	2	2.3	missing	2.3	1	0	0	0
SRR8419402	Bangladesh	2019	-	2	2.4	2.4.4	2.4.4	1	0	0	0
SRR8429912	India	2019	-	2	2.3	missing	2.3	1	0	0	0
SRR8429960	India	2019	-	2	2.3	2.3.2	2.3.2	1	0	0	0
SRR8445025	Bangladesh	2019	-	2	2.3	2.3.3	2.3.3	1	0	0	0
SRR8448316	Pakistan	2019	-	2	2.4	2.4.4	2.4.4	1	0	0	0
SRR8452335	Thailand	2019	-	2	2.3	2.3.2	2.3.2	1	0	0	0
SRR8474063	India	2019	-	2	2.3	missing	2.3	1	0	0	0
SRR8484187	India	2019	-	2	2.4	2.4.2	2.4.2	1	0	0	0
SRR8484222	Pakistan	2018	-	2	2.3	2.3.3	2.3.3	1	0	0	0
SRR8485040	Bangladesh	2018	-	2	2.4	2.4.4	2.4.4	1	0	0	0
SRR8490836	India	2018	-	2	2.4	2.4.4	2.4.4	1	0	0	0
SRR8490848	India	2018	-	2	2.4	missing	2.4	1	0	0	0
SRR8492299	England	2018	-	1	1.1	missing	1.1	1	0	0	0
SRR8492375	India	2018	-	2	2.3	2.3.2	2.3.2	1	0	0	0
SRR8492466	Pakistan	2019	-	2	2.4	missing	2.4	1	0	0	0
SRR8492490	Bangladesh	2018	-	2	2.3	2.3.3	2.3.3	1	0	0	0
SRR8499061	India	2018	-	2	2.4	missing	2.4	1	0	0	0
SRR8499155	Pakistan	2018	-	2	2.4	missing	2.4	1	0	0	0
SRR8499278	India	2018	-	2	2.3	2.3.3	2.3.3	1	0	0	0
SRR8503799	India	2018	-	2	2.3	2.3.3	2.3.3	1	0	0	0
SRR8503961	India	2018	-	2	2.3	2.3.3	2.3.3	1	0	0	0
SRR8503981	England	2018	-	2	2.3	missing	2.3	1	0	0	0
SRR8508931	India	2018	-	2	2.3	2.3.2	2.3.2	1	0	0	0
SRR8509175	India	2018	-	2	2.3	2.3.3	2.3.3	1	0	0	0
SRR8509249	Pakistan	2018	-	2	2.3	2.3.3	2.3.3	1	0	0	0
SRR8509405	India	2019	-	2	2.4	2.4.2	2.4.2	1	0	0	0
SRR8514532	India	2018	-	2	2.3	2.3.3	2.3.3	1	0	0	0
SRR8514746	India	2018	-	2	2.3	2.3.3	2.3.3	1	0	0	0
SRR8514755	Unknown	2018	-	2	2.3	2.3.3	2.3.3	1	0	0	0
SRR8515758	Bangladesh	2018	-	2	2.3	2.3.3	2.3.3	1	0	0	0
SRR8523798	India	2018	-	2	2.4	2.4.3	2.4.3	1	0	0	0
SRR8523828	Pakistan	2018	-	2	2.4	missing	2.4	0	1	0	0
SRR8523865	Unknown	2017	-	2	2.3	2.3.1	2.3.1	0	1	0	0
SRR8524483	India	2018	-	2	2.3	2.3.2	2.3.2	0	1	0	0
SRR8524504	India	2018	-	2	2.3	2.3.3	2.3.3	0	1	0	0
SRR8524615	India	2017	-	2	2.4	2.4.3	2.4.3	0	1	0	0
SRR8524630	India	2017	-	2	2.3	2.3.3	2.3.3	0	1	0	0
SRR8524730	India	2017	-	2	2.4	2.4.1	2.4.1	0	1	0	0
SRR8526031	Unknown	2018	-	2	2.3	2.3.1	2.3.1	0	1	0	0
SRR8526037	India	2018	-	2	2.3	2.3.3	2.3.3	0	1	0	0
SRR8526090	England	2017	-	2	2.4	missing	2.4	0	1	0	0
SRR8526106	India	2017	-	2	2.3	2.3.3	2.3.3	0	1	0	0
SRR8528435	Pakistan	2017	-	2	2.3	2.3.3	2.3.3	0	1	0	0
SRR8528669	India	2017	-	2	2.3	2.3.2	2.3.2	0	1	0	0
SRR8528746	India	2017	-	2	2.4	2.4.2	2.4.2	0	1	0	0
SRR8528786	Pakistan	2017	-	2	2.3	2.3.3	2.3.3	0	1	0	0
SRR8543150	Pakistan	2019	-	2	2.4	2.4.4	2.4.4	0	1	0	0
SRR8543286	Pakistan	2017	-	2	2.3	2.3.3	2.3.3	0	1	0	0
SRR8548650	India	2019	-	2	2.3	missing	2.3	0	1	0	0
SRR8548685	India	2017	-	2	2.3	2.3.2	2.3.2	0	1	0	0
SRR8548719	Pakistan	2017	-	2	2.3	2.3.3	2.3.3	0	1	0	0
SRR8548727	India	2017	-	2	2.3	missing	2.3	0	1	0	0
SRR8548880	India	2019	-	2	2.3	2.3.2	2.3.2	0	1	0	0
SRR8548907	Pakistan	2019	-	2	2.4	missing	2.4	0	1	0	0
SRR8548924	Pakistan	2019	-	2	2.3	2.3.3	2.3.3	0	1	0	0
SRR8551770	India	2017	-	2	2.4	2.4.2	2.4.2	0	1	0	0
SRR8554072	India	2017	-	2	2.4	missing	2.4	0	1	0	0
SRR8568429	Pakistan	2017	-	2	2.4	2.4.4	2.4.4	0	1	0	0
SRR8568678	Unknown	2017	-	2	2.3	2.3.2	2.3.2	0	1	0	0
SRR8568735	Pakistan	2017	-	2	2.3	2.3.3	2.3.3	0	1	0	0
SRR8585037	Bangladesh	2017	-	2	2.4	2.4.4	2.4.4	0	1	0	0
SRR8585042	Bangladesh	2019	-	2	2.3	2.3.3	2.3.3	0	1	0	0
SRR8636198	India	2019	-	2	2.3	missing	2.3	0	1	0	0
SRR8636395	India	2019	-	2	2.4	2.4.2	2.4.2	0	1	0	0
SRR8637704	India	2019	-	2	2.3	2.3.2	2.3.2	0	1	0	0
SRR8638114	Pakistan	2019	-	2	2.3	2.3.3	2.3.3	0	1	0	0
SRR8638515	India	2017	-	2	2.3	2.3.2	2.3.2	0	1	0	0
SRR8638518	India	2017	-	2	2.4	2.4.2	2.4.2	0	1	0	0
SRR8638531	Bangladesh	2019	-	2	2.3	2.3.3	2.3.3	0	1	0	0
SRR8648259	India	2019	-	2	2.3	2.3.3	2.3.3	0	1	0	0
SRR8648295	India	2019	-	2	2.3	missing	2.3	0	1	0	0
SRR8648311	India	2019	-	2	2.3	2.3.3	2.3.3	0	1	0	0
SRR8648333	India	2017	-	2	2.4	2.4.3	2.4.3	0	1	0	0
SRR8650262	India, Philippines	2016	-	2	2.4	2.4.2	2.4.2	0	1	0	0
SRR8650354	India	2016	-	2	2.4	2.4.2	2.4.2	0	1	0	0
SRR8653400	India	2019	-	2	2.3	2.3.3	2.3.3	0	1	0	0
SRR8657035	India	2016	-	2	2.4	2.4.2	2.4.2	0	1	0	0
SRR8657039	India	2016	-	2	2.3	2.3.2	2.3.2	0	1	0	0
SRR8658060	Pakistan	2016	-	2	2.3	2.3.3	2.3.3	0	1	0	0
SRR8658172	India	2016	-	2	2.4	2.4.2	2.4.2	0	1	0	0
SRR8658192	India, Vietnam	2016	-	2	2.3	2.3.3	2.3.3	0	1	0	0
SRR8661039	India	2016	-	2	2.3	2.3.3	2.3.3	0	1	0	0
SRR8661078	Bangladesh	2016	-	2	2.4	2.4.4	2.4.4	0	1	0	0
SRR8661084	Bangladesh	2016	-	2	2.4	2.4.4	2.4.4	0	1	0	0
SRR8667399	Pakistan	2016	-	2	2.3	2.3.3	2.3.3	0	1	0	0
SRR8667449	Pakistan	2016	-	2	2.4	2.4.4	2.4.4	0	1	0	0
SRR8667455	Pakistan	2016	-	2	2.3	2.3.3	2.3.3	0	1	0	0
SRR8691665	India	2019	-	2	2.4	2.4.2	2.4.2	0	1	0	0
SRR8698052	Unknown	2016	-	2	2.3	2.3.3	2.3.3	0	1	0	0
SRR8698203	Unknown	2016	-	2	2.4	missing	2.4	0	1	0	0
SRR8698404	India	2016	-	2	2.3	2.3.3	2.3.3	0	1	0	0
SRR8701043	Unknown	2016	-	2	2.3	2.3.2	2.3.2	0	1	0	0
SRR8701082	Unknown	2016	-	2	2.4	2.4.2	2.4.2	0	1	0	0
SRR8701098	Bangladesh	2016	-	2	2.3	2.3.3	2.3.3	0	1	0	0
SRR8703600	India	2016	-	2	2.3	2.3.2	2.3.2	0	1	0	0
SRR8703603	Asian continent	2016	-	2	2.4	2.4.3	2.4.3	0	1	0	0
SRR8704977	India	2016	-	2	2.4	2.4.3	2.4.3	0	1	0	0
SRR8706127	Unknown	2016	-	2	2.3	2.3.3	2.3.3	0	1	0	0
SRR8717113	Pakistan	2019	-	2	2.4	missing	2.4	0	1	0	0
SRR8717169	Pakistan	2016	-	2	2.3	2.3.3	2.3.3	0	1	0	0
SRR8724938	India	2019	-	2	2.4	2.4.2	2.4.2	0	1	0	0
SRR8738274	India	2019	-	2	2.4	2.4.3	2.4.3	0	1	0	0
SRR8746756	Pakistan	2019	-	2	2.4	missing	2.4	0	1	0	0
SRR8748714	India	2019	-	2	2.3	missing	2.3	0	1	0	0
SRR8797033	India	2019	-	2	2.4	missing	2.4	0	1	0	0
SRR8820145	India	2019	-	2	2.4	2.4.1	2.4.1	0	1	0	0
SRR8820631	Pakistan	2019	-	2	2.4	missing	2.4	0	1	0	0
SRR8820636	India	2019	-	2	2.3	2.3.3	2.3.3	0	1	0	0
SRR8839578	India	2019	-	2	2.4	2.4.2	2.4.2	0	1	0	0
SRR8856687	India	2019	-	2	2.4	missing	2.4	0	1	0	0
SRR8856689	India	2019	-	2	2.4	missing	2.4	0	1	0	0
SRR8863368	Pakistan	2019	-	2	2.3	2.3.3	2.3.3	0	1	0	0
SRR8873655	India	2019	-	2	2.4	2.4.2	2.4.2	0	1	0	0
SRR8879014	Pakistan	2019	-	2	2.3	2.3.3	2.3.3	0	1	0	0
SRR8893157	Pakistan	2019	-	2	2.3	2.3.3	2.3.3	0	1	0	0
SRR8893678	Pakistan	2019	-	2	2.4	missing	2.4	0	1	0	0
SRR8916092	Bangladesh	2019	-	2	2.3	2.3.3	2.3.3	0	1	0	0
SRR8916309	India	2019	-	2	2.4	2.4.2	2.4.2	0	1	0	0
SRR8916313	India	2019	-	2	2.3	2.3.3	2.3.3	0	1	0	0
SRR8916331	Pakistan	2019	-	2	2.3	2.3.3	2.3.3	0	1	0	0
SRR8916332	Bangladesh	2019	-	2	2.3	2.3.3	2.3.3	0	1	0	0
SRR8934776	India	2019	-	2	2.3	missing	2.3	0	1	0	0
SRR8952507	Unknown	2019	-	2	2.4	missing	2.4	0	1	0	0
SRR8997921	Pakistan	2019	-	2	2.4	missing	2.4	0	1	0	0
SRR8997924	Pakistan	2019	-	2	2.4	missing	2.4	0	1	0	0
SRR9050545	India	2019	-	2	2.3	2.3.3	2.3.3	0	1	0	0
SRR9050557	India	2019	-	2	2.3	missing	2.3	0	1	0	0
SRR9050572	India	2019	-	2	2.3	missing	2.3	0	1	0	0
SRR9088905	Bangladesh	2019	-	2	2.3	2.3.3	2.3.3	0	1	0	0
SRR9260666	Thailand	2019	-	2	2.4	missing	2.4	0	1	0	0
SRR9260987	Pakistan	2019	-	2	2.3	2.3.3	2.3.3	0	1	0	0
SRR9261061	India	2019	-	2	2.3	2.3.2	2.3.2	0	1	0	0
SRR9261064	Pakistan	2019	-	2	2.4	missing	2.4	0	1	0	0
SRR9261066	Pakistan	2019	-	2	2.3	2.3.3	2.3.3	0	1	0	0
SRR9261106	Pakistan	2019	-	2	2.4	2.4.4	2.4.4	0	1	0	0
SRR9261127	India	2019	-	2	2.4	2.4.2	2.4.2	0	1	0	0
SRR9261136	Pakistan	2019	-	2	2.3	2.3.3	2.3.3	0	1	0	0
SRR9261354	Pakistan	2019	-	2	2.3	2.3.3	2.3.3	0	1	0	0
SRR9261374	Pakistan	2019	-	2	2.4	2.4.4	2.4.4	0	1	0	0
SRR9261516	Cambodia	2019	-	2	2.3	2.3.1	2.3.1	0	1	0	0
SRR9261518	Pakistan	2019	-	2	2.3	2.3.3	2.3.3	0	1	0	0
SRR9261528	India	2019	-	2	2.4	2.4.2	2.4.2	0	1	0	0
SRR9261530	Malaysia	2019	-	2	2.3	2.3.1	2.3.1	0	1	0	0
SRR9261554	India	2019	-	2	2.3	2.3.3	2.3.3	0	1	0	0
SRR9261564	Thailand	2019	-	2	2.4	missing	2.4	0	1	0	0
SRR9273861	India	2019	-	2	2.3	missing	2.3	0	1	0	0
SRR9273950	Pakistan	2019	-	2	2.3	2.3.3	2.3.3	0	1	0	0
SRR9273980	Pakistan	2019	-	2	2.3	missing	2.3	0	1	0	0
SRR9273994	India	2019	-	2	2.3	missing	2.3	0	1	0	0
SRR9274144	India	2019	-	2	2.3	missing	2.3	0	1	0	0
SRR9274321	India	2019	-	2	2.4	2.4.3	2.4.3	0	1	0	0
SRR9274329	India	2019	-	2	2.3	2.3.2	2.3.2	0	1	0	0
SRR9274361	India	2019	-	2	2.3	missing	2.3	0	1	0	0
SRR9274363	Pakistan	2019	-	2	2.3	missing	2.3	0	1	0	0
SRR9287408	India, Thailand	2019	-	2	2.3	missing	2.3	0	1	0	0
SRR9287455	Pakistan	2019	-	2	2.3	2.3.3	2.3.3	0	1	0	0
SRR9287510	Pakistan	2019	-	2	2.3	2.3.3	2.3.3	0	1	0	0
SRR9287515	India	2019	-	2	2.3	missing	2.3	0	1	0	0
SRR9287751	India	2019	-	2	2.4	2.4.2	2.4.2	0	1	0	0
SRR9287761	Pakistan	2019	-	2	2.4	2.4.4	2.4.4	0	1	0	0
SRR9287769	India	2019	-	2	2.3	missing	2.3	0	0	0	1
SRR9287777	Pakistan	2019	-	2	2.3	2.3.3	2.3.3	0	0	0	1
SRR9287801	India	2019	-	2	2.4	2.4.1	2.4.1	0	0	1	0
SRR9298890	Pakistan	2019	-	2	2.3	2.3.3	2.3.3	0	0	0	0
SRR9298909	India	2019	-	2	2.4	2.4.2	2.4.2	0	0	0	0
SRR9306553	Pakistan	2019	-	2	2.3	2.3.3	2.3.3	0	0	0	0
SRR9321961	Pakistan	2019	-	2	2.3	2.3.3	2.3.3	0	0	0	0
SRR9322964	India	2019	-	1	1.2	1.2.2	1.2.2	0	0	0	0
SRR9322974	Pakistan	2019	-	2	2.3	2.3.3	2.3.3	0	0	0	0
SRR9322980	Pakistan	2019	-	2	2.4	missing	2.4	0	0	0	0
SRR9422679	Pakistan	2019	-	2	2.4	2.4.4	2.4.4	0	0	0	0
SRR9595217	India	2019	-	2	2.3	2.3.3	2.3.3	0	0	0	0
SRR9613219	India	2019	-	2	2.4	2.4.1	2.4.1	0	0	0	0
SRR9678264	India	2019	-	2	2.3	2.3.3	2.3.3	0	0	0	0
SRR9719483	India	2019	-	2	2.4	2.4.2	2.4.2	0	0	0	0
SRR9722298	Pakistan	2019	-	2	2.4	missing	2.4	0	0	0	0
SRR9826969	Bangladesh	2019	-	2	2.4	2.4.4	2.4.4	0	0	0	0
SRR9944995	India	2019	-	2	2.3	2.3.2	2.3.2	0	0	0	0
SRR9961994	Pakistan	2019	-	2	2.3	2.3.3	2.3.3	0	0	0	0
